# Supplementary material for: Electrophysiological and Neuroimaging Studies – During Resting State and Sensory Stimulation in Disorders of Consciousness: A Review
Source: Front Neurosci. 2020 Sep 15;14:555093. doi: 10.3389/fnins.2020.555093 (PMC7522478; doi:10.3389/fnins.2020.555093)
Supplement: TABLE S1 — A comprehensive review of the literature studied in this article. [file Table_1.XLSX]

## Sheet: review_study 
Purpose	Literature	Type of paradigm (active/passive)	sample (participants & patients)	Etiology	Modality	Stimuli	Features/Classification Methods	Task	Duration	Findings
	Portnova. et al (2019)	passive	69 DOC/20H	17 mTBI, 11 sTBI	EEG(19 ) and transcranial Doppler ultrasound device	auditory stimulation (emotionally charged)	Peak value, mean square value of loudness, mean,min and max loudness, pitch.	remain calm and listen the sounds keeping eyes closed (avoid falling asleep).	50 min	EEG distances in control group correlated with emotional parameters, not with physical parameters of sounds, while opposite in patients group.
	Xu et al. (2019)	active	5 DOC (2 MCS, 3 UWS)	CH,BT,TBI,ENC,HBI	EEG(8)-(FCz, C3, Cz, C4, CP1, CPz, CP2, and Pz)	tactile stimulation	average vibrotactile P300 and LDA classifier	count the target vibrations & ignore non-target vibrations	2 weeks longitudinal study, each day 1 hr	Each patient attained accuracy > 60% but there is a huge variability among the runs (20±25% vs 79±13%- first Vs best run) and sessions.
	Agoiz Badia et al. (2018)	active & passive	9 H		EEG (8)-(FCz, C3, Cz, C4, CP1, CPz, CP2, and Pz)	auditory stimulation (sine tones & name)	SE of deviant and standard trials (P300 ERP analysis)	listen name once without any instructions provided and once with instructions		name produced larger P300 area than the sine tones.
	Formisano et al. (2019)	passive	15 DOC (7 VS, 8 MCS)/10 H	7 TBI, 7 HS, 1 A	EEG (27 active electrodes)	auditory stimulation (sentences- congruent Vs incongruent )	ERP grand average of congruent/incongruent difference waves & average scalp potential at N400 latency.	passively listen to stimuli		N400 ERP component with centroparietal topography found in 9/10 healthy controls and 9/14 DOC patients in response to incongruent sentences. Absence of N400 was significantly associated with presence of aphasia at follow-up in E-MCS patients.
	Huang et al. (2019)	active	8 DOC (1 VS, 6 MCS, and 1 EMCS) /10 H	5 TBI, 3 NTBI	EEG (32)	positive & negative emotional video clips	log power spectrum density of delta, theta, alpha, beta & gamma bands and SVM (linear kernel) for classification	watch the video clip attentively and experience emotions in it	20 trials in a session. 5 sessions, each on separate day	For healthy subjects, online average recognition accuracy of 91.5% ± 6.34% was achieved. For DOC patients, three (2 MCS, 1 E-MCS) out of 8 could achieve significant accuracy. Theta band achieved highest classification accuracy in all subbands.
	Li et al. (2018)	passive	19 DOC( 9 MCS and 10 VS ) with alcohol consumption or smoking habits were recruited		EEG (64)	resting state and 3 stimulation states- MUSIC, CALL-NAME and HABIT	ApEn, SampEn and PmEn, wavelet energy extraction (db3) for all 3 stimulation and rest conditions	In music stimulation, playing a piece of classical music for 90s, in call-name stimulation, relatives calling the patient's name for 90s, in habit stimulation, wiping alcohol on lips for 36s (for alcoholic patients) or introducing smell of cigarette smoke for 36s (for smoking patients)	one trial of approx. 5min repeated 3 times	EEG response under habit stimulation was higher than music stimulation, but lower as compared to call-name stimulation. Also, the brain maps showed a more intense response in the frontal lobe during habit stimulation and in the temporal lobe during music and call- name stimulation.
	Luauté,et al. (2018)	passive	11 DOC / 7H	1 EN,8 TBI, 4 A	EDA (SCL)	auditory (preferred music & neutral sound) and olfactory (preferred odors & neutral odors)	EDA- skin conductance level (SCL) or tonic component responses (using Biopac)	30 min silence followed by 5 min for each stimulation (passively introduced)	5 weeks duration, 1 session of 30 min once a week	mean amplitude of SCL was increased during exposure to preferred music than neutral sounds. EDA could be a useful marker of emotions induced by music in healthy controls. However, it failed to show any significant difference between conditions in patients
	Xiao et al. (2018)	active	14 DOC (6 VS & 6 MCS, 1 EMCS & 1 LIS) and 5 healthy	7 TBI, 7 NTBI	EEG (32)	visual stimuli (4 buttons on left, right, top and bottom of the screen consisting of face images)	ERP ANALYSIS- Face sensitive potential N170, motion-onset VEP related component P100,N200 & P200 as well P300- oddball related event	task was designed to stimulate the visual pursuit (as done in behavioral evaluation in CRS-R). Patients had to focus on the moving target (1 out of 4 buttons (with faces)) without a loss of fixation until the end of trial & also count number of times it flashed.		BCI method may be more sensitive for detecting visual pursuit in patients with DOC than the behavioral assessment method (CRS-R). Highest accuracy of responsive DOC patients in the BCI assessment was 65%. In healthy subjects, average accuracy was 98 ± 2.4%, while it was 20-25% for non-responsive DOC patients.
	Schneider et al. (2018)	passive	9 DOC	5 TBI, 4 IS	EEG (16 channel active electrodes) & FES	auditory cue to move/not move followed by FES	peak classification accuracy and peak session discriminant power (PSDP)	Patients were given verbal instructions to either attempt unilateral hand movement or rest following the corresponding cue. Motor attempt trials were followed by FES.	3 sessions, each with 2 to 4 runs of 6 min- with 15 motor attempt trials and 15 rest trials	PSDP index might be a better measure than classification accuracy to study awareness in DOC patients. PSDP correlates with CRS-R.
	Cruse et al. (2011)	active	16 VS /12 H	9 A, 2 CS,5 TBI	EEG (129 )	auditory instructions provided to perform MI task	linear SVM for classification	Motor imagery task (right hand squeezing into fist/ wiggling toes on both feet or relax) as per the auditory instructions provided	4-6 blocks, each approx. 2 min	3 of 16 patients could reliably generate EEG response to 2 distinct commands-classification accuracy ranged 61-78%. Classification accuracies did not differ significantly between TBI & NTBI groups. 9 out of 12 healthy controls produced EEG data that could be classified significantly above chance (60-91 %).
	Schorr et al. (2015)	active	12 DOC (8 UWS, 4 MCS)/ 12 H	6 TBI & 6 NTBI	EEG (256)	auditory stimuli (high-pitch and low-pitch tones as targets & standards resp.)	P300 ERP & global mean field power	pay attention to high-pitch tones & mentally count it.	total 4 sessions, each of around 20-30 min, twice a day for 2 days	Controls showed a clear P300 in 56.25% and patients in 35.42% of the sessions. Strong reliabilities for both sessions i.e. morning vs. afternoon and day one vs. day two was observed in controls, but weaker ones for patients.
	Varotto et al. (2012)	passive	5 DOC/ 6 H		EEG and polygraphic channels (EOG, ECG, sub-mental EMG)	music stimuli (3 conditions- pleasant, unpleasant & rest)	PDC, mean density, clustering coefficient & path length	passively listen to music stimuli		In healthy subjects, increase of synchronization, as indicated by higher mean density values in delta and theta bands during pleasant musical excerpts with respect to unpleasant music & rest. For VS group, no changes induced by music in 3 patients, however,2 patients showed increased connectivity only by unpleasant music.
	Guger et al. (2017)	active	5 DOC/ 3 LIS		EEG (FC3, FCz, FC4, C5, C3, C1, Cz, C2, C4, C6, CP3, CP1, CPz, CP2, CP4 & Pz)	auditory, vibro-tactile and motor imagery	ERP analysis and LDA for classification	4 paradigms- auditory evoked potential (subject asked to pay attention & count the high pitch tones), vibro-tactile stimulations with 2 & 3 tactors (to count stimuli to either left or right hand) and motor imagery (to imagine a left hand or right hand movement).		Classification accuracy for AEP was 0-90%, VTP2 between 20-100%, VTP3 between 0-100% and MI between 46.4 -83.3%.
	Bekinschtein et. al (2008)	active	10 DOC (8 VS & 2 MCS)		EMG (right & left flexor digitorum superficialis and abductor policis brevis muscles).	Prerecorded auditory stimuli of 30 sec using 2 commands and 2 control statements	EMG intensity	Patients were given these commands ("Please try to move your right hand’’ or ‘‘Please try to move your left hand’’ or ''Please do not move, stay still’’) and 2 control statements (‘‘Today is a sunny day’’ or ‘‘It is raining outside today’’).	540 sec	7 patients (5 VS, 2 MCS) demonstrated preserved withdrawal reflexes in both hands and 3 (all VS) in one hand only. Also, 2 patients (1 VS & 1 MCS), who did not show detectable behavioural responses demonstrated significantly higher EMG activity while hearing target versus control commands in one hand but not in the other. So, EMG may help to check for command-detection in daily clinical setting, …
	Boly et al. (2007)	active	12 H		fMRI (3 T)	4 different mental imagery tasks (spatial navigation around subject's home, auditory imagery of a familiar tune, motor imagery of a complex task such as playing tennis and visual imagery of familiar faces)	Analysis of activation area for all 4 mental imagery tasks versus rest	auditory instructions to perform a specific task such as 'play tennis' were given every 30s along with rest periods (auditory instructions to relax). Each instruction was repeated 7 times. Subjects were instructed to imagine the task for 30s as instructed.		spatial navigation and motor imagery were found to be the two most robust mental imagery tasks (out of all 4 tasks).
	Castro et al. (2015)	passive	13 DOC	7 TBI, 4 A, 1 CH, 1 M	EEG (F3, Fz, F4, T3, C3, Cz, C4, T4, P3, Pz, P4, O1, O2)	auditory stimuli-SON after presenting an excerpt of preferred music or a continuous sound.	ERP analysis of N200 and P300 components	2 conditions were presented (music condition & control condition). Each condition was composed of an excerpt of music or a music-like noise stimulus followed by a sequence of first names. (7 OFN & 1 SON)	5 blocks of each condition, each block of about 2.5 min	Cerebral response to SON was more often observed in music condition than in control condition. All those patients who showed a significant discriminative response to the SON following the music showed a favourable outcome 6 months after experiment.
	Ninomiya et al. (1998)	active	12 H		EEG- Fz, Cz, and Pz	visual stimuli- SOF, unfamiliar faces , famous familiar face, red square.	ERP latency and amplitudes	visual presentation- subjects were instructed to push a button when target stimulus appeared on screen.		P3 amplitudes & latencies to SOF were significantly larger & earlier respectively than that of non-target faces (although presentation probability was same). P3 amplitudes to the target showed Pz dominant distribution, while SOF showed a relatively Cz-dominant distribution. So, the enhancement of P3 to SOF is not only because of physically deviant stimulus, but also due to the effect of relevance…
	Sharon et al. (2013)	active & passive	4 VS /13 H	2 TBI, 2 A	fMRI (3 T)	visual stimuli- pictures of non-familiar faces, personally familiar faces and pictures of themselves	whole brain analysis & ROI (region of interest) analysis for the face-selective area-FFA (fusiform face area), for familiarity- amygdala & anterior insula	In first task, subjects underwent an fMRI scan while viewing the pictures. In next task, they were asked to actively imagine one of the parent's faces. (passive face viewing and active face imagery)		In the active imagery task, the maps present activation in both the FFA and amygdala in all healthy controls & in 1 VS patient, while in another VS patient, activation only in the amygdala was observed at the same threshold. Also, viewing familiar faces further elicited significant patterns of connectivity in both limbic and salience networks in patients as well as in healthy controls.
	Binder et al. (2017)	passive	15 DOC (9 VS, 4 MCS, 2 EMCS)/ 24 H	10 A, 2 TBI, 2 CH, 1 BS	EEG (64 active electrodes)	Auditory stimuli (500 ms 40 Hz trains of 20 identical noisebursts)- 40 Hz ASSR	EA of wavelet transformed data & PLI	subjects were asked to focus on fixation cross on the monitor screen, (patients had eyes open to ensure they were in awake state)	2.5 min	40 Hz ASSR was impaired in DOC patients, showing lower EAs & PLIs. A strong positive correlation was observed between CRS-R total score and PLI of 40 Hz ASSR.
	Di et al. (2007)	passive	7 VS & 4 MCS	2 A & 9 TBI	fMRI (1.5 T)	auditory stimuli- SON-Familiar voice	analysis of activation area for SON-FV stimuli	passively listen to stimuli- SON-FV and baseline (attenuated machine noise)		SON-FV induced activation not only in primary but also in higher order associative temporal areas in 2/7 VS as well as in all MCS patients. Further, only these 2 VS could recover to MCS, others remained unchanged.
	Liang, et al. (2014)	active	5 DOC / 15 H	4 TBI, 1 acquired brain injury	fMRI (1.5 T)	presentation of spoken sentences at high or low ambiguous levels and signal-correlated noise, or 3 simple questions to answer as "yes" or "no"	activation map for all the tasks (speech comprehension, tennis task, navigation task, faces task, counting task, question-answer task)	3 experiments-(1) residual speech comprehension capacity test (2) a mental imagery test & (3) a test of the capacity to answer simple questions with “yes/no” answers by performing mental imagery tasks.		The imagery task of mental calculation produced equally distinct activation patterns when compared to navigation and motor imagery in controls. For all patients, no significant activations were found for the speech comprehension test as well as question-answer test. However, 1 patient showed activations similar to that of controls for "navigation" & "counting", 1 patient for "counting" & 1 patien…
	Sitt et al. (2014)	passive	167 DOC (75 VS, 68 MCS & 24 brain-injured but conscious (CS) ) /14 H		high density EEG (256)	‘Local-Global’ auditory protocol (series of sounds containing regularities at two different hier- archical levels)	ERPs (MMN & P300), spectral powers, complexity, spectral entropy, permutation entropy & wSMI.	passively listen to audio stimuli	30 min	MMN discriminated VS from CS & MCS from CS, confirming that it increases with consciousness improvement, but failed to discriminate between VS & MCS. Spectral measures such as normalized delta(1-4 Hz) showed decreasing power from VS to CS, while alpha & theta power showed opposite pattern, significantly separating the 2 groups. PE based measures in theta band significantly discriminated VS from o…
	Kempny et al. (2018)	passive	16 DOC (5 VS, 11 MCS)/ 12 H		EEG (64)	3 types of auditory stimuli (SON, others' names & time-reversed others' names)	ERP analysis	passively listen to audio stimuli	22 blocks, each block took 35.5s followed by 10s rest	4/16 (25%) (3 in MCS & 1 in VS) patients showed significant responses to SON vs others' names.
	Bodien et al. (2017)	active	10 DOC (1 coma, 4 VS, 2 MCS) / 10 H	TBI	fMRI (3T)	auditory stimuli (instructions to imagine the task & rest & keep doing it)	fMRI data analysis	Motor imagery task (hand squeezing & tennis playing)	144 s of rest & 96 s of stimulation for each paradigm	Tennis imagery performed better in healthy subjects, while in patients, hand squeezing paradigm detected command following with higher accuracy.
	Zhang et al. (2017)	passive	18 DOC (2 coma, 9 VS, 7 MCS) & 2 LIS/ 18H	8 TBI, 3 A & 7 CH	EEG	auditory stimuli (SON by familiar voice as deviant stimulus, 1000 Hz & SDN as standard stimulus)	ERP analysis (P300)	passively listen to audio stimuli	long term follow-up at 2, 6 & 12 months after recording.	P300 observed in both LIS patients (in both the paradigms), all MCS & 4/9 VS also showed intact P300 in either paradigm. All 5 patients with P300 in both paradigms were finally awake after 12 months. P300 can thus be used to predict the recovery of DOCs.
	Pan et al. (2017)	active	51 DOC (34 UWS & 17 MCS)	21 TBI & 30 NTBI	EEG	Hybrid P300 & SSVEP paradigm using visual stimuli- (1) photos of SOF & unfamiliar face (2) single-digit Arabic numbers displayed by 2 buttons on the screen. (3) audio-visual stimuli of numbers	P300 classification model	3 paradigms-photo paradigm, number paradigm, and audio-visual paradigm.Patients were instructed to (1) focus on his/her own photograph or the unfamiliar one & count the flashes of corresponding photo frame (2) focus on the button corresponding to the target number (answer to the arithmetic problem) as well as count the number of flashes of the corresponding button frame. (3) focus on the target n…	3-months follow-up	BCI accuracy was significant in 23 patients and not significant in 28 patients. Also, a highly significant relationship between BCI accuracy and subsequent recovery was obtained.
	Lesenfants et al.(2016)	active	45 DOC (18 VS, 22 MCS, 3 EMCS, 2 LIS) /20 H		EMG	3 auditory instructions- 2 target ("Move your left hand" & "Move your right hand") & 1 control instruction ("It is a sunny day")	EMG score based on number of positive activations during the 2 target & 1 control command.	Patients were instructed to either move their left or right hand or listen to a control command (“It is a sunny day”) while EMG activity was recorded on both arms.	40 min	Differential EMG activity was detected in all MCS, (but only 6/14 MCS showed behavioral responses). EMG response was also detected in all EMCS & LIS. None of VS presented a response to command. A linear increase of EMG score with an increased level of consciousness could be seen.
	Beukema et al. (2016)	active	16 DOC (8 VS, 8 MCS) /16 H	8 TBI & 8 NTBI	EEG	auditory stimuli- 200 word pairs (100 strongly associated & 100 unrelated word-pairs) & signal-correlated noise (SCN) generated from all words.	ERP analysis (N400)	Patients were asked to listen to the word pair and mentally say whether they are "related" or "unrelated". They were asked to keep their eyes open & fixate on a fixation cross.	30 min	These ERP measures did not differentiate VS from MCS, & they don't necessarily indicate consciousness in healthy individuals, suggesting a lack of diagnostic specificity.
	Habbal et al. (2014)	active	38 DOC (10 VS, 20 MCS+ & 8 MCS-) /18H	23 TBI, 5 A, 4 CH, 1 ENC, 2 stroke & 3 mixed	EMG (arm, hand, leg and face)	pre-recorded auditory stimuli for 3 target commands & 1 control statement.	EMG activity for the control and target command	3 commands (i.e. ‘Move your hands’, ‘Move your legs’ and ‘Clench your teeth’) & 1 control sentence (i.e. ‘It is a sunny day’) presented in random order.	10 min	EMG activity was found to be higher solely for the target command in 1 VS & 3 MCS+ patients.
	Monti et al. (2013)	active & passive	1 DOC /21 H		fMRI (3T)	visual stimuli (light, color, shapes/objects, motion, face/houses & finally an ambiguous stimulus comprising of 2 conflicting stimuli in response to verbal cue )	BOLD response to stimuli compared with the baseline in all runs.	Subjects were presented the visual hierarchy paradigm (6 levels) - in 1st 5 levels, they were asked to just look at the display. For the last (6th) level, a brief aural & visual cue was given, instructing them to focus on one of the 2 superimposed stimuli. (6th level is active task, rest all 5 levels are passive)		Pictures of faces, as compared with pictures of houses, revealed strong bilateral activation in the face selective fusiform area (FFA), while converse subtraction showed bilateral activation in PPA.
	Chennu et al. (2013)	active & passive	21 DOC (9 VS & 12 MCS)/ 8 H	5 A & 16 TBI	high density EEG (128 channel)	auditory word stimuli- distractor words and target words ("YES/NO")	ERP analysis (early, bottom-up P3a & late top-down P3b components)	Patients were asked to count the number of times they hear the word "YES/NO".		Early markers of exogenous or bottom-up attentional orienting to salient words was observed in 3 of the DOC patients, though they didn't show any behavioral response. Also, 1 VS patient elicited a late response, P3b, indicative of endogenous, top-down attentional control.
	Nigri et al. (2016)	passive	33 DOC (26 VS, 7 MCS )/ 25 H		fMRI (3T)	olfactory stimuli- odor quality_x000D_ of mushroom and white-board marker	BOLD response in the odor- baseline contrast	Odors were presented to the subjects using MRI-compatible computer-controlled olfactometer.		15 DOC (10 VS & 5MCS) patients (46%) had significant odor-related BOLD activity within both PC/AMY and IOFC area. Further 7 DOC (5 VS & 2 MCS) showed significant activation in PC/AMY. 11 patients (all VS, mostly anoxic) failed to show activation in any olfactory area. Also, a negative correlation between CRS-R & IOFC activation was observed. DOC patients had greater activation in the precuneus co…
	Fellinger et. al (2007)	active	21 DOC (8 VS & 13 MCS)/ 12 H	10 TBI, 6 A, 1 stroke, 1 H & 1 ENC	EEG (Fz, Cz, Pz)	auditory stimuli (SON & other unfamiliar names i.e. UN)	wavelet transformations & ERD analysis	Task had 3 different conditions i.e. (1)passively listen (2) actively count SON (3)actively count a specific unfamiliar target name (UN)		All groups exhibited strong theta-synchronization to their own names. Also, a delay was observed in theta power in response to targets relative to non-targets for SON condition. However, MCS patients showed significant posterior alpha-ERD, for UN condition rather than SON condition.
	Schiff at al. (2005)	passive	2 DOC (both MCS) / 7 H	1 TBI & 1 IH	fMRI (1.5 T)	tactile & auditory stimulation		3 passive stimulation tasks: light touch of both hands, auditory narratives of familiar events presented by familiar person & same narrative without language-related content.	2 runs of each task	Auditory stimulation with personalized narratives elicited cortical activity in STG & MTG, similar to the controls. For time-reversed narratives (i.e. without linguistic content), patients showed reduced responses as compared to controls.
	Kotchoubey et al. (2013)	passive	12 DOC (6 MCS, 6 VS) / 7H	7 A, 4 H,1 TBI	fMRI (1.5 T)	auditory stimuli (emotional pain cries & neutral control stimuli)	functional connectivity analysis	passively listen to audio stimuli		WGC was significantly greater in MCS than VS. Further, MCS group showed a wide range functional network with global topology similar to controls, though with lesser spatial extent, while no evidence of long-range connectivity in VS group.
	Rämä et al. (2010)	passive	17 DOC		EEG	semantically related & unrelated word pairs	ERP analysis (N400)	passively listen to audio stimuli		Patients with intact temporal lobe exhibited N400 responses while no such effect could be seen in patients with injured temporal lobe.
	Monti et al. (2010)	active	54 DOC (23 VS & 31 MCS) /16 H		fMRI	auditory cues & instructions to perform mental imagery tasks	BOLD responses in pre-defined neuroanatomical regions for both the imagery tasks	Subjects were asked to perform motor (Imagine hitting the ball on a tennis court) & spatial imagery tasks (imagine navigating along the streets of a familiar city or from room to room in their home). Further, they had to imagine one(other) tasks for providing yes(no) communication		5/54 patients could wilfully modulate their brain activity. In all 5 patients, considerable activation could be seen in SMA for motor imagery compared to spatial imagery, while in 4/5 patients, it could be seen in PPA for spatial imagery.
	Perrin et al. (2006)	passive	15 DOC (5 VS, 6 MCS & 4 LIS)/ 5H	4 TBI & rest NTBI	EEG (Fz, Cz, Pz)	auditory stimuli (SON & OFN)	ERP analysis (P300)	subjects were asked to close therir eyes and passively lsiten to the stimuli		P3 component was seen after SON & absent for OFN, in all the controls & patients (except 2 out of 5 VS).But there was no significant differences between the groups, indicating that P3 response can not be used to distinguish VS from MCS or LIS
	Schnakers et al. (2008)	active & passive	22 DOC (8 VS & 14 MCS)	10 TBI, 8 A, 1 stroke, 1 CH, 1 MI & 1 ENC	EEG (Fz, Cz, Pz)	auditory stimuli (SON & OFN)	ERP analysis (N1, P2, N2 & P3)	In passive, simply listen while eyes open & in active, count the target name (can be own name/ other name)		Like controls, MCS showed a larger P3 to SON, in active as compared to passive condition, but no P3 differences between passive & active conditions could be seen for VS.
	Qin et al.(2008)	passive	12 DOC(4 coma, 6 VS & 2 MCS)/12 H	1 A & 11 TBI	EEG	auditory stimuli (SON, OFN & tones)	ERP analysis (N100 & SON-evoked MMN)	Patients were instructed to watch silent movie, while provided auditory stimulation as 2 block conditions: oddball(SON as deviant & sine tones as standard) and control (SON & 3 OFNs & 4 sine tones, all equiprobable)		Presence of SON-evoked MMN significantly correlated with recovery of consciousness. SON proved to be effective in evoking MMN in DOC patients.
	Yu et al. (2013)	active & passive	44 DOC (all VS)		fMRI	20 auditory stimuli (10 pain-related, 10 control)	BOLD response in both the emotional & imagery tasks	2 tasks-emotional task (response to pain related & control auditory stimuli) and mental imagery task (playing tennis Vs moving around the rooms of their home)		24/44 patients (54.5%) significantly responded to pain cries (i.e., responses were observed in at least 1 affective PM region). 4 patients (9.1%) demonstrated activations in both sensory and affective PM subsystems. Motor imagery (play tennis) elicited SMA activation in 3 of 44 patients (6.8%), as compared with spatial navigation imagery (walk around the rooms). The etiologic groups didn't signif…
assessment of consciousness based on resting state analysis	Stafford. et al. (2019)	passive	15 PDOC (8 VS,5 MCS 2 E-MCS)/ 22 H		MRI and DTI		FA			PDOC showed reduced FA on fibres connecting thalamus with M1
	Cacciola et al. (2019)	passive	25 DOC (12 UWS, 13 MCS)	10 TBI, 8 A & 7 V	EEG (19 ) and EOG		small worldness, modularity and structural consistency, L, E, ACC, ANBC, LCP-corr			VS & MCS had highly dense connections between nearest neighbours and a low average path length. UWS showed higher values of LCP-corr, ACC and E than MCS.
	Wang et al. (2019)	passive	27 cerebral haemorrhage & 4 ischemic stroke	CH,IS	EEG (8) (FP1, FP2, C3, C4, O1, O2, T7, T8, A1 and A2)		qEEG features- (PSI-LR (alpha), PSI-LR(beta), BSI, DAR, DTAR and PRI		2 hrs	PSI-LRs in beta band were positively correlated with levels of consciousness.
	Zhu et al. (2019)	passive	brain death and coma patients		EEG (6 frontal electrodes)		relative PSD, PE entropy (feature fusion using CCA over PC)			PE value is significantly increased in theta & alpha bands in brain death group. rPSD in delta band and PE would be discriminative EEG features for brain death and coma recognition
	Stefan et al. (2018)	passive	62		high density EEG (256)		microstates, entropy (ApEn, PE), power in alpha & delta frequency band, connectivity (wSMI, STE, CNA)		5 min	microstates analysis gives promising results for predicting coma outcome. Combining metrics such as frequency of microstate A in 2-20 Hz frequency band, path length & clustering coefficient provides high prediction power (AUC of 92 ± 4%)
	Bodart et al. (2018)	passive	23 DOC /14 H	10 TBI, 3 A, 3 IS, 4 CS, rest mixed	single pulse TMS-EEG & MRI		PCI & FA			Global FA could predict 74% of PCI variance in the whole sample and 56% in the patients' group. FA & PCI were correlated in whole population.
	Naro et al. (2018)	passive	32 DOC (17-UWS, 15 MCS)		EEG (32)		time-dependent EEG phase synchronisation (dWPLI in 5 frequency bands(delta, theta, alpha, beta , gamma)		15 min	Relative power contributions from delta and alpha bands differed significantly between MCS & UWS. (most spectral power concentrated in delta band in UWS, while alpha power was dominant in MCS). No significant difference in the power contribution from theta, beta and gamma bands between the groups.
	van den Brink et al. (2017)	passive	16 DOC/ 16 H		EEG (F3, Fz, F4, C3, Cz, C4, Pz, and Oz) & EOG		frequency band-specific changes in spectral amplitude and connectivity metrics across the longitudinal study		3 min assessment every 2 weeks until patient was discharged.	Spectral amplitude and connectivity could track patient's recovery in a longitudinal fashion, and these metrics may serve as robust pathophysiological markers for automated diagnosis and prognosis of DOC
	Martinez et al. (2015)	passive	49 DOC /27 H		fMRI (3T)		functional network of brain connectivity, Resting state networks identification & spatial ICA, Global network properties and measurements	Subjects were asked to close their eyes and relax & to avoid any structured thinking (e.g. counting, singing etc.)		Significant differences were observed between controls and MCS for global efficiency, average strength and average clustering coefficient. No statistical differences were found for any global measurement between MCS and VS.
	Vanhaudenhuyse et al. (2010)	passive	14 DOC (1 LIS, 4 MCS, 4 VS,5 coma) /14 H		fMRI		connectivity analysis using probabilistic ICA & an automated template-matching component selection approach		10 min	An exponential correlation was observed between DMN connectivity integrity and the level of consciousness of brain-damaged patients ranging from controls, to MCS, VS then coma patients.
	Chennu et al. (2017)	passive	89 DOC ,11 EMCS, 4 LIS / 26H		high density EEG & PET		mean relative power over all channels, median connectivity, clustering coefficient, characteristic path length, modularity, participation coeff. & modular span- all calculated in 3 bands (alpha, delta & theta)			a strong correlation was observed between the presence of EEG-based brain connectivity hubs & glucose metabolism (PET). Presence of hub nodes in the alpha network, could indicate presence of consciousness in patients misdiagnosed as UWS.
	Lehembre et al. (2012)	passive	28 DOC (18 MCS, 10 VS)	15 NTBI & 13 TBI	EEG (10) & EMG		power spectrum & connectivity measures (IC, PLI & coherence )		15 min	relative power spectra were higher for MCS patients in alpha band & for VS patients in delta band for all electrodes. No difference in connectivity measures was found between the TBI & NTBI groups. Higher frontal-to-posterior connectivity in MCS than VS in theta band measured by PLI & IC.
	Sarà et al. (2011)	passive	38 VS/40 H		EEG		ApEn		> 5 min	Mean ApEn vlaues were lower in patients than controls. ApEn vlaues also showed correlation with the recovery/outcome.
	Höller et al. (2014)	passive	49 DOC(27 VS, 22 MCS)/ 23 H		EEG		44 features: Hjorth complexity, Granger causality, coherence, spectrum, Hilbert-Schmidt, Renyi divergence, Tsallis divergence, IC, PLV, partial coherence, DTF, GPDC etc.			3 markers namely partial coherence, DTF & GPDC reveal above-chance accuracy rates for all group distinctions (patients vs. controls, MCS vs. VS)
	Schorr et al.(2016)	passive	73 DOC (15 MCS, 58 UWS) /24 H		256 channel high density EEG		coherence & connectivity analysis in different frequency bands.	Subjects were asked to close their eyes and relax & not to engage in any specific mental activity.	5 min	UWS showed significantly lower coherence in alpha frequency in parietal areas & lower beta and alpha coherence in fronto-parietal connectivity than controls. High parietal delta and theta, and high fronto-theta and alpha coherence appear to provide strong early evidence for recovery from UWS with high predictive sensitivity and specificity.
List of Abbreviations:
L: characteristic path length; E: average global efficiency; ACC: average clustering coefficient; ACNBC: average node betweenness centrality; LCP-corr: Local Community Paradigm-correlation; PSI-LR: phase synchrony index of left and right hemispheres; BSI: brain symmetry index; DAR: delta/alpha power ratio; DTAR: (delta+theta)/alpha power ratio; PRI: power ratio index; CCA: canonical correlation a…
